# Supplementary material for: “Fill the World with Love”: Songs with Prosocial Lyrics Enhance Online Charitable Donations among Chinese Adults
Source: Behav Sci (Basel). 2023 Sep 4;13(9):739. doi: 10.3390/bs13090739 (PMC10525948; doi:10.3390/bs13090739)
Supplement: Supplementary file 1 [file behavsci-13-00739-s001.zip]

Archive with 1 entries (1 files):
- behavsci-2546776-supplementary.pdf
